# Supplementary material for: Novel Non-Invasive Biomonitoring Using Avian Faecal Sacs Reveals Dependence of Pesticide Exposure on Field Distance
Source: Toxics. 2026 Jan 21;14(1):95. doi: 10.3390/toxics14010095 (PMC12846059; doi:10.3390/toxics14010095)
Supplement: Supplementary file 1 [file toxics-14-00095-s001.zip]

Archive with 1 entries (1 files):
- toxics-4007847-supplementary.xlsx
