# Supplementary material for: Novel Non-Invasive Biomonitoring Using Avian Faecal Sacs Reveals Dependence of Pesticide Exposure on Field Distance
Source: Toxics. 2026 Jan 21;14(1):95. doi: 10.3390/toxics14010095 (PMC12846059; doi:10.3390/toxics14010095)
Supplement: Supplementary file 1 [file toxics-14-00095-s001.zip › toxics-4007847-supplementary.xlsx]

## Sheet: Table S1_mean land use
Table S1: Mean land use
land cover class (%)	JKI	WL	ZDM
sealed	9.93676	0.887037	14.5084
needle leaved trees	0	50.3701	0.00438694
broadleaved decidous trees	28.1078	43.1442	12.4787
low-growing woody	0	0.0116823	1.20286
permanent herbaceous	26.7853	5.44524	65.4067
periodically herbaceous	35.1701	0.0544395	2.9311
non and sparsely vegetated	0	0	3.46777
water	0	0.0872668	0

## Sheet: Table S2_analytic procedure
Table S2: Analytical Procedure
All chemicals were of LC-grade or 99.9% purity. Standards were obtained from LGC/Dr. Ehrenstorfer GmbH, Neochema or HPC. Form Th. Geyer solvents and acids were obtained.2 g of each freeze-dried sample were spiked with 100µL internal standard solution (200pg/µL; Mix of 22 deuterated compounds), homogenization, and 10 ml of ultra-pure water was added and kept at 4°C overnight. The next day 10 ml ac…

## Sheet: Table S3_substances detected
Table S3: Substances detected
substance	Type	LOD (ng/g)	LOQ (ng/g)	JKI (14/43)														WL (9/57)									ZDM (4/68)
Acetamiprid	Insecticide	0.034	0.114
Atrazin	Herbicide	0.02	0.068
Atrazin-2-hydroxy	Herbicide	0.03	0.101
Azoxystrobin	Fungicide	0.034	0.114
Bixafen	Fungicide	0.033	0.109
Boscalid	Fungicide	0.072	0.252
Bromacil	Herbicide	0.016	0.054
Caffeine	Caffeine	0.043	0.145
Carbendazim	Fungicide	0.009	0.03
Chlorantraniliprole	Insecticide	0.08	0.284
Chloridazon	Herbicide	0.037	0.123
Chloridazon-desphenyl	Herbicide	0.081	0.289
Chlortoluron	Herbicide	0.037	0.123
Chlortoluron-desmethyl	Herbicide	0.047	0.155
Desamino-metamitron	Herbicide	0.019	0.066
Difenoconazol	Fungicide	0.014	0.048
Diflufenican	Herbicide	0.061	0.209
Dimefuron	Herbicide	0.011	0.039
Dimethachlor	Herbicide	0.013	0.044
Dimethachlor CGA369873	Herbicide	0.016	0.054
Dimethenamid-P	Herbicide	0.011	0.036
Dimethoate	Insecticide	0.017	0.057
Dimethomorph	Fungicide	0.04	0.135
Dimoxystrobin	Fungicide	0.022	0.075
Dinoterb	Herbicide	0.007	0.024
Diuron	Herbicide	0.068	0.236
Ethidimuron	Herbicide	0.0001	0.001
Ethofumesate	Herbicide	0.058	0.199
Fenpropimorph	Fungicide	0.024	4.115
Fenuron	Herbicide	0.055	0.188
Fludioxonil	Fungicide	0.016	0.053
Flufenacet	Herbicide	0.071	0.247
Fluopicolide	Fungicide	0.058	0.199
Flupyrsulfuron-methyl	Herbicide	0.024	0.079
Flusilazol	Fungicide	0.019	0.064
Foramsulfuron	Herbicide	0.03	0.101
Hexazinon	Herbicide	0.022	0.074
Imidacloprid	Insecticide	0.045	0.152
Isoproturon	Herbicide	0.011	0.036
Lenacil	Herbicide	0.011	0.039
Mecoprop	Herbicide	0.015	0.05
Mesosulfuron-methyl	Herbicide	0.026	0.088
Metabenzthiazuron	Herbicide	0.023	0.079
Metalaxyl M	Fungicide	0.023	0.079
Methiocarb	Insecticide	0.015	0.05
Metrafenone	Fungicide	0.023	0.078
Napropamide	Herbicide	0.026	0.088
Nicosulfuron	Fungicide	0.024	0.082
Oxadixyl	Fungicide	0.021	0.071
Pethoxamid	Herbicide	0.027	0.091
Prochloraz	Fungicide	0.013	0.043
Prometryn	Herbicide	0.017	0.058
Propamocarb	Fungicide	0.016	0.055
Propazin	Herbicide	0.018	0.06
Propyzamide	Herbicide	0.045	0.152
Prosulfocarb	Herbicide	0.04	0.134
Prosulfuron	Herbicide	0.028	0.095
Terbuthylazine	Herbicide	0.019	0.064
Terbuthylazine-2-hydroxy	Herbicide	0.026	0.088
Terbuthylazine-2-hydroxy-desethyl	Herbicide	0.029	0.098
Terbuthylazine-desethyl	Herbicide	0.022	0.076
Thiacloprid	Insecticide	0.03	0.099
Thiacloprid-amid	Insecticide	0.031	0.104
Thiamethoxam	Insecticide	0.012	0.042
Zoxamid	Fungicide	0.019	0.063

## Sheet: Table S4_substances per species
Table 4: Substances per species
	Blue tit (n=73)			Great tit (n=95)
substance	det. Freq (%)	median (ng/g)	max (ng/g)	det. Freq (%)	median (ng/g)	max (ng/g)
Acetamiprid, insecticide	0	-	-	1.05	115.69	115.69
Atrazine, herbicide	0	-	-	1.05	132.52	132.52
Atrazine-2-hydroxy, herbicide	1.37	29.39	29.39	1.05	126.31	126.31
Azoxystrobin, fungicide	2.74	5.79	8.04054	1.05	14.16	14.16
Bixafen, fungicide	1.37	34.1651	34.1651	2.11	69.28	136
Boscalid, fungicide	0	-	-	1.05	12.96	12.96
Bromacil, herbicide	0	-	-	1.05	148	148
Caffeine	6.85	65.71	152.451	3.16	19.41	1287.7
Carbendazim, fungicide	5.48	5.48	9.62963	8.42	6.07	15.02
Chlorantraniliprole, insecticide	4.11	19.6	21.6931	7.37	11.11	44.72
Chloridazon, herbicide	1.37	1.89189	1.89189	6.32	12.03	31.93
Chloridazon-desphenyl, herbicide	1.37	68.2978	68.2978	2.11	51.68	63.1393
Chlorotoluron, herbicide	1.37	9.36508	9.36508	2.11	10.73	10.73
Chlorotoluron-desmethyl, herbicide	2.74	15.91	28.76	1.05	129.08	129.08
desamino-Metamitron, herbicide	1.37	25.3	25.3	0	-	-
Difenoconazole, fungicide	1.37	13.6	13.6	0	-	-
Diflufenican, herbicide	4.11	8.76	14.18	5.26	2.46	89.85
Dimefuron, herbicide	5.48	12.46	25.61	10.53	5.8	208.92
Dimethachlor CGA369873, herbicide	0	-	-	2.11	49.98	99.23
Dimethachlor, herbicide	1.37	3.37	3.37	1.05	2.30769	2.30769
Dimethenamid-P, herbicide	1.37	90.4	90.4	2.11	61.36	120.92
Dimethoate, insecticide	0	-	-	3.16	2.26	3.96
Dimethomorph, fungicide	0	-	-	2.11	99.21	194.92
Dimoxystrobin, fungicide, fungicide	2.74	18.23	31.76	1.05	31.76	31.76
Dinoterb, herbicide	0	-	-	2.11	37.7	74.77
Diuron, herbicide	4.11	8.04	17.14	4.21	4.49	207.23
Ethidimuron, herbicide	0	-	-	2.11	74.38	146.92
Ethofumesate, herbicide	0	-	-	3.16	15.76	68.07
Fenpropimorph, fungicide	2.74	<LOQ	<LOQ	0	-	-
Fenuron, herbicide	2.74	13.43	20.92	5.26	4.2	11.33
Fludioxonil, fungicide	0	-	-	2.11	60.13	119.23
Flufenacet, herbicide	2.74	2.24	2.24	0	-	-
Fluopicolide, fungicide	5.48	11.17	36.38	6.32	2.65	135.7
Flupyrsulfuron-methyl, herbicide	4.11	35.34	74.18	7.37	30.86	92.36
Flusilazole, fungicide	0	-	-	1.05	105.23	105.23
Foramsulfuron, herbicide	4.11	1.96	31.67	1.05	5.49	5.49
Hexazinone, herbicide	1.37	13.86	13.86	0	-	-
Imidacloprid, insecticide	1.37	3.04054	3.04054	3.16	1.42	18.11
Isoproturon, herbicide	0	-	-	2.11	4.08	7.86822
Lenacil, herbicide	0	-	-	2.11	59.04	116.62
Mecoprop, herbicide	1.37	2.38095	2.38095	2.11	2.83	4.81
Mesosulfuron-metyhl, herbicide	1.37	26.82	26.82	1.05	156.46	156.46
Metabenzthiazuron, herbicide	0	-	-	3.16	2.37	163.23
Metalaxyl M, fungicide	0	-	-	1.05	5.41	5.41
Methiocarb, insecticide	4.11	55.19	111.53	7.37	27.2	111.19
Metrafenone, fungicide	0	-	-	1.05	1.46127	1.46127
Napropamide, herbicide	2.74	3.35	4.97	2.11	2.26	3.91534
Nicosulfuron, fungicide	0	-	-	1.05	7.64	7.64
Oxadixyl, fungicide	0	-	-	1.05	12.36	12.36
Pethoxamid, herbicide	0	-	-	1.05	1.2071	1.2071
Prochloraz, fungicide	0	-	-	1.05	62	62
Prometryn, herbicide	2.74	1.19	1.52027	1.05	4.06	4.06
Propamocarb, fungicide	1.37	12.76	12.76	2.11	1.65	1.86982
Propazine, herbicide	0	-	-	2.11	59.4	116.92
Propyzamide, herbicide	1.37	3.91892	3.91892	3.16	11.25	17.17
Prosulfocarb, herbicide	1.37	1.44	1.44	0	-	-
Prosulfuron, herbicide	1.37	1.94376	1.94376	6.32	4.53	171.08
Terbuthylazine, herbicide	1.37	1.79894	1.79894	3.16	3.47	8.41
Terbuthylazine-2-hydroxy, herbicide	1.37	5.40541	5.40541	3.16	6.7	114.92
Terbuthylazine-2-hydroxy-desethyl, herbicide	2.74	5.66	6.22	3.16	12.45	140.46
Terbuthylazine-desethyl, herbicide	4.11	7.6	31.04	5.26	9.11	134.92
Thiacloprid, insecticide	2.74	18.27	26.53	6.32	10.55	36.22
Thiacloprid-Amid, insecticide	4.11	16.43	40.9	8.42	5.02	206.46
Thiamethoxam, insecticide	1.37	23.88	23.88	1.05	5.51724	5.51724
Zoxamide, fungicide	4.11	6.84	7.88	6.32	6.9	14.08

## Sheet: Table S5_application, load etc
Table S5: application, purposes, hazard and loads
substance	pest */**	crops */**	scope of application */**	End of Eu expiry of approval ***	LD-50 (mg/kg) **	short term dietary mg/kg (LC20/LD50) **	chronic toxicity (mg/kg/d) **	loads found in mg/kg****
Acetamiprid	Insects	citurs, apples, pears, cotton, ornamental plants	fruit growing, ornamental plant cultivation	2033-02-28	98	>741	9.5	0.12
Atrazine	dicotyledonous weeds	corn, sugarcane, asparagus	arable farming, vegetable growing	expired	4237			0.13
Atrazine-2-hydroxy	metabolite of Atrazine							0.13
Azoxystrobin	Fungi	cereal, sugar beet, oil seed rape, flax, mustard, cabbage, onions, potatoes, asparagus, tomatoes, hop, strawberries, vine	arable farming, fruit and vegetable growing, viticulture, ornamental plant cultivation	2027-05-31	>2000	>1179	1200	0.00804
Bixafen	Fungi	cereal	arable farming	2025-05-31	>2000	>1159	24.5	0.14
Boscalid	Fungi	cereal, winter oil seed rape, hop, stone fruits, strawberries, onions, cabbagge, vine	arable farming, fruit and vegetable growing, viticulture, ornamental plant cultivation	2026-04-15	>2000	>5000 ppm	25.4	0.01
Bromacil	dicotyledonous weeds	citrus, pineapple, non-cropped areas	fruit growing, non-cropped land (infrastructure)	expired	>2250			0.15
Caffeine								1.29
Carbendazim	Fungi	cereal, beans, macadamia nuts, lentils, chickpeas, strawberries, sugar cane	arable farming, fruit and vegetable growing	2014-11-30	>2250	615	26.4	0.02
Chlorantraniliprole	Insects	potatoe, maize, cabbage, stone fruits, vine	arable farming, fruit and vegetable growing, viticulture, ornamental plant cultivation	2027-05-31	>2250	1729	10.1	0.04
Chloridazon	dicotyledonous weeds	sugar beet, onions, garlic	vegetable growing, ornamental plant cultivation	2018-12-31	>2000	1318	21.8	0.03
Chloridazon-desphenyl	metabolite of Chloridazon							0.07
Chlorotoluron	dicotyledonous weeds	cereal	arable farming	2026-08-15	272	>2150	9.6	0.01
Chlorotoluron-desmethyl	metabolite of Chlorotoluron							0.13
Difenoconazole	Fungi	cereal, sugar beet, cabbage, carrots, onions, herbs, asparagus, strawberries, stone fruits, apples	arable farming, fruit and vegetable growing, ornamental plant cultivation	2026-03-15	>2150	>5000 ppm	9.71	0.01
Diflufenican	dicotyledonous weeds	cereal, potatoe, sunflower	arable farming, non-cultivated land (infrastructure)	2026-01-15	>2150		91.84	0.06
Dimefuron	dicotyledonous weeds	lucerne, oilseed rape, beans peas, cruciferous vegetables	arable farming, vegetable growing	expired	3350			0.21
Dimethachlor	dicotyledonous weeds	winter oil seed rape	arable farming	2026-10-15	524	>1470	102	0
Dimethachlor CGA369873	metabolite of Dimethachlor							0.1
Dimethenamid-P	dicotyledonous weeds	winter oil seed rape, maize, sugar beet, asparagus, cabbage, strawberries	arable farming, fruit and vegetable growing, ornamental plant cultivation	2034-08-31	1068	>5260 ppm	114	0.12
Dimethoate	Insects	cereal, maize, cotton, soybean, sugarbeet, apples, citrus	arable farming, fruit growing	2019-06-30	10.5	14.8	1	0
Dimethomorph	Fungi	potatoe, lettuce, berries, vine	arable farming, fruit and vegetable growing, ornamental plant cultivation	2024-05-20	>2000	>728.3	60.4	0.19
Dimoxystrobin	Fungi	cereal, oilseed rape, sunflower, mustard	arable farming	2023-07-31	>2000	>1043	36	0.03
Dinoterb	dicotyledonous weeds	cereal, maize, cotton, apples,	arable farming, fruit and vegetable growing	expired				0.07
Diuron	dicotyledonous weeds	cereal, lucerne, lupins, asparagus, peas, tulips, iris	arable farming, fruit and vegetable growing, ornamental plant cultivation	2020-09-30	1104	1730		0.21
Ethidimuron	dicotyledonous weeds	non-cropped areas	non-cultivated land (infrastructure)	expired	>300			0.15
Ethofumesat	dicotyledonous weeds	cereal, sugar beet, beetroot, spinach, turf	arable farming, vegetable growing, ornamental plant cultivation	2031-10-31	>2000	>5200	265	0.07
Fenpropimorph	Fungi	cereal	arable farming	2019-04-30	>2000	>881	>30.3	0
Fenuron	dicotyledonous weeds	peas, beans, spinach, sugarbeet	fruit and vegetable growing	expired	5000			0.02
Fludioxonil	Fungi	cereal, oil seed rape, lupins, maize, peas, tomatoe, cabbage, asparagus, onion, apple, stone fruits, turf, vine	arable farming, fruit and vegetable growing, ornamental plant cultivation, viticulture	2025-06-15	>2000	>833	11.1	0.12
Flufenacet	dicotyledonous weeds	winter cereals, maize, potatoe, soybean, asparagus, onion, strawberries	arable farming, fruit and vegetable growing	2025-06-15	1608	>4970 ppm	9.4	0
Fluopicolide	Fungi	potatoe, hop, bramble, vine	arable farming, fruit growing, viticulture	2026-08-31	>2250	>1744	88.9	0.14
Flupyrsulfuron-methyl	dicotyledonous weeds	cereals	arable farming	2016-06-30	>2250		26	0.09
Flusilazole	Fungi	cereal, sugar bett, oilseed rape, apples, peaches, bananas	arable farming, fruit growing	2008-06-30	>1590	1584 ppm		0.11
Foramsulfuron	dicotyledonous weeds	maize, sugar beet	arable farming	2035-05-31	>2000	>5000	104	0.03
Hexazinone	dicotyledonous weeds	sugar cane, fruit, non-cropped areas	arable farming, fruit growing, non-cultivated land	expired	>2258			0.01
Imidacloprid	Insects	cereal, maize, potatoe, sugar beet, turf	arable farming, ornamental plant cultivation	2020-12-01	31		9.3	0.02
Isoproturon	dicotyledonous weeds	cereal	arable farming	2016-06-30	1401	>5000		0.01
Lenacil	dicotyledonous weeds, moss	sugar beet, beetroot, strawberries	arable farming, fruit and vegetable growing, ornamental plant cultivation	2025-08-15	>2000	>1088	100.4	0.12
Mecoprop	dicotyledonous weeds	turf	ornamental plants, non-cultivated land (infrastructure)	2017-01-31	>500	5000		0
Mesosulfuron-methyl	dicotyledonous weeds	cereal	arable farming	2032-06-30	>2000	>5000	93	0.16
Metabenzthiazuron	dicotyledonous weeds	cereals, garlic, onion	arable farming, vegetable growing	expired	>1000			0.16
Metalaxyl M	Fungi	sugar beet, herbes, hop,potatoes, tomatoes, vine	arable farming, vegetable growing, viticulture	2035-05-31	981	>5620	84	0
Methiocarb	Insects	maize, oil seed rape, lettuce, cherries, blueberries	arable farming, fruit and vegetable growing	2019-10-03	5	1071	4.51	0.11
Metrafenone	Fungi	cereal, cucumber, hop, vine	arable farming, vegetable growing, viticulture	2039-10-31	>2025		114.7	0
Napropamide	dicotyledonous weeds	oil seed rape, tobacco, bean, cabbage, straweberries, vine	arable farming, vegetable growing, viticulture	2027-03-31	>2250	>7200	309	0
Nicosulfuron	dicotyledonous weeds	maize	arable farming, ornamental plant cultivation	2027-03-31	>2000	>1603	171	0.01
Oxadixyl	Fungi	cereal, broccoli, cabbage, carrots, peas	arable farming, vegetable growing	expired	>2150			0.01
Pethoxamid	dicotyledonous weeds	oil seed rape, maize, soybean, cut flowers	arable farming, ornamental plant cultivation	2033-11-30	1578	1200		0
Prochloraz	Fungi	cereal, winter oilseed rape, avocados, magos	arable farming, fruit and vegetable growing	2021-12-31	662	>1580	33.1	0.06
Prometryn	dicotyledonous weeds	potatoes, sunflowers, peas, carrots	arable farming, vegetable growing	expired	>2150	>500 ppm		0
Propamocarb	Fungi	potatoes, tomatoes, cucumber, turf	arable farming, vegetable growing, ornamental plant cultivation	2025-06-15				0.01
Propazine	dicotyledonous weeds	maize, carrots	arable farming, vegetable growing, ornamental plant cultivation	expired	>10000			0.12
Propyzamide	dicotyledonous weeds	oil seed rape, herbes, strawberries, vine	arable farming, fruit and vegetable growing, ornamental plant cultivation, viticulture	2025-06-30	6578	>10000	30.9	0.02
Prosulfocarb	dicotyledonous weeds	cereal, potatoe, peas, sunflower, lupins, onions, herbes	arable farming, vegetable growing, ornamental plant cultivation	2027-01-31	>2250	>1506	131	0
Prosulfuron	dicotyledonous weeds	maize	arable farming	2026-06-15	>1300	>5000	2.95	0.17
Terbuthylazin	dicotyledonous weeds	maize	arable farming	2027-05-31	>1236	>395	13.84	0.01
Terbuthylazin-2-hydroxy-desethyl	metabolite of Terbuthylazin							0.14
Terbuthylazin-desethyl	metabolite of Terbuthylazin							0.14
Terbuthylazine-2-hydroxy	metabolite of Terbuthylazin							0.11
Thiacloprid	Insects	oil seed rape, potatoes, carrots, cabbage, apples, citrus	arable farming, fruit and vegetable growing	2020-02-03	35	>2250	3.73	0.04
Thiacloprid-Amid	metabolite of Thiacloprid							0.21
Thiamethoxam	Insects	turf	vegetable growing, ornamental plant cultivation	2019-04-30	576	>2503	29.4	0.02
Zoxamid	Fungi	potatoe, vine	arable farming, viticulture	2033-06-30	>2000	>5250	122.8	0.01
* Verzeichnis zugelassener Pflanzenschutzmittelm: for allowed substances in Germany (https://psm-zulassung.bvl.bund.de/psm/jsp/ - last call: 16.12.2024)
** Pesticide Properties DataBase: mainly for expired substances (https://sitem.herts.ac.uk/aeru/ppdb/ - last call: 16.12.2024)
*** Eu pesticides database for active substances (https://ec.europa.eu/food/plant/pesticides/eu-pesticides-database/start/screen/active-substances - last call: 16.12.2024)
**** this study

## Sheet: Table S6_models
Table S6: statistical modelling
to figure 5: FHI conzentration
Model: total conzentration F+H+I ~ dayofyear + sample weight + area sealed + area woody broadleaved decidous trees + area woody needle leaved trees + area permanent herbaceous + area periodically herbaceous + area non and sparsely vegetated + (1|year)+ (1|area)
predictor	Estimate	Std. Error	z	p	5 % - KI	95 % - KI
(Intercept)	-57.41	49.82	-1.15	0.25	-139.35	24.53
day of the year	-0.04	0.02	-2.46	<0.05	-0.07	-0.01
sample weight	-1.12	0.17	-6.84	<0.001	-1.46	-0.89
area sealed	0.64	0.49	1.3	0.19	-0.17	1.45
area woody broadleaved decidous trees	0.65	0.49	1.3	0.19	-0.16	1.46
area woody needle leaved trees	0.65	0.49	1.33	0.18	-0.16	1.46
area permanent herbaceous	0.64	0.49	1.3	0.19	-0.17	1.45
area periodically herbaceous	0.65	0.49	1.3	0.19	-0.16	1.45
area non and sparsely vegetated	0.62	0.49	1.26	0.21	-0.19	1.42
distance nearest field	0	0	1.57	0.12	0	0
AIC	587.24
Pseudo R2	0.12
to consequences: number of juveniles
Model: number juveniles ~ dayofyear + fungicide concentration + herbicide concentration + insecticide concentration + caffeine concentration + (1|year) + (1|area)
predictor	Estimate	Std. Error	z	p	5 % - KI	95 % - KI
(Intercept)	2.56	0.72	3.52	0.0001	1.36	3.76
day of the year	0	0	-0.7	0.48	0	0
fungicide concentration	0	0.01	0.02	0.99	0	0.02
herbicide concentration	0.001	0	0.02	0.54	0	0
insecticide concentration	0	0	-0.55	0.12	0	0
caffeine concentration	0	0	1.01	0.24	0	0
AIC	765.02
Pseudo R2	0.01
to consequences: number of dead eggs
Model: number dead eggs ~ dayofyear + fungicide concentration + herbicide concentration + insecticide concentration + caffeine concentration + (1|year) + (1|area)
predictor	Estimate	Std. Error	z	p	5 % - KI	95 % - KI
(Intercept)	-5.85	4.08	-1.4	0.15	-12.56	0.85
day of the year	0.04	0.03	1.29	0.2	-0.01	0.09
fungicide concentration	-0.03	0.09	-0.04	0.7	-0.18	0.11
herbicide concentration	0.02	0.02	0.75	0.45	-0.02	0.05
insecticide concentration	-0.04	0.21	-0.18	0.86	-0.39	0.31
caffeine concentration	0	0.01	-0.15	0.88	-0.02	0.01
AIC	291.31
Pseudo R2	0.01
to consequences: number of dead juveniles
Model: number dead juveniles ~ dayofyear + fungicide concentration + insecticide concentration + (1|year) + (1|area)
predictor	Estimate	Std. Error	z	p	5 % - KI	95 % - KI
(Intercept)	-9.56	37.52	-0.25	0.8	-71.28	52.15
day of the year	0.05	0.14	0.35	0.73	-0.18	0.28
fungicide concentration	0.01	0.03	0.42	0.67	-0.04	0.08
insecticide concentration	-3.94	263.52	-0.02	0.99	-437.39	429.5
AIC	NA
Pseudo R2	NA
